# Supplementary material for: Systematic Analysis of NRAMP Family Genes in Areca catechu and Its Response to Zn/Fe Deficiency Stress
Source: Int J Mol Sci. 2023 Apr 17;24(8):7383. doi: 10.3390/ijms24087383 (PMC10139135; doi:10.3390/ijms24087383)
Supplement: Supplementary file 1 [file ijms-24-07383-s001.zip]

Archive with 1 entries (1 files):
- ijms-2316086-supplementary.xlsx
