# Supplementary material for: Systematic Analysis of NRAMP Family Genes in Areca catechu and Its Response to Zn/Fe Deficiency Stress
Source: Int J Mol Sci. 2023 Apr 17;24(8):7383. doi: 10.3390/ijms24087383 (PMC10139135; doi:10.3390/ijms24087383)
Supplement: Supplementary file 1 [file ijms-24-07383-s001.zip › ijms-2316086-supplementary.xlsx]

## Sheet: Table S1
Table S1. Gene-specific primers used for qRT-PCR.
No.	Name	Orientation	Primer Sequence (5'->3')
1	AcNRAMP1	Forward	GCTACCTCTTGCTGGAATT
		Reverse	TCTTGCGGATTGCTGATG
2	AcNRAMP2	Forward	GGAGTGAAGAGGCTGATAC
		Reverse	TGAAGGCGATTGAGAACAT
3	AcNRAMP3	Forward	CTCCAAGCAGAGTTATCCAT
		Reverse	ACACCAAGCACATAGAGTAG
4	AcNRAMP4	Forward	ACCGAGGATTCTACTATGGA
		Reverse	CAAGAGACACAAGCAACAG
5	AcNRAMP6	Forward	CAGTTCATTACAAGCCATAGG
		Reverse	CACAGGAAGCCACAAGTAT
6	AcNRAMP11	Forward	GAACCTGATGTGCTGGAA
		Reverse	GCTTCTCTGTTGGACTCTT
7	ACTIN	Forward	GTATCGTGCTTGATTCTGG
		Reverse	GCTACTCTTGGCTGTCTCC

## Sheet: Table S2
Table S2. Physicochemical properties of AcNRAMPs
Gene name	Gene ID	Number of Amino Acid	Molecular Weight	Theoretical pI	Instability Index	Aliphatic Index	Grand Average of Hydropathicity	Subcellular Localization
AcNRAMP1	AC02G130220.1	374	40943.5	8.34	27.71	127.51	0.786	Plasma membrane
AcNRAMP2	AC02G142350.1	971	106018	5.95	47.77	82.84	-0.266	Chloroplast
AcNRAMP3	AC02G142390.1	217	23249.8	5.21	27.32	130.83	0.973	Chloroplast
AcNRAMP4	AC04G097070.1	493	53432.8	5.35	34.78	121.64	0.658	Plasma membrane
AcNRAMP5	AC05G055540.1	120	13860.7	9.14	32.34	115.25	0.738	Plasma membrane
AcNRAMP6	AC06G005840.1	610	66890.4	8.2	38.49	117.39	0.414	Plasma membrane
AcNRAMP7	AC10G040900.1	548	59203.6	8.06	37.65	117.14	0.476	Plasma membrane
AcNRAMP8	AC10G041130.1	516	55352.1	8.27	33.28	117.23	0.519	Plasma membrane
AcNRAMP9	AC12G001640.1	139	15268.9	4.64	26.05	113.67	0.735	Plasma membrane
AcNRAMP10	AC12G002540.1	154	17043.1	4.5	25.75	115.26	0.77	Plasma membrane
AcNRAMP11	AC14G089620.1	501	54513	4.83	41.47	93.37	0.002	Chloroplast
AcNRAMP12	AC14G089630.1	279	30368.2	4.71	28.41	132.44	1.041	Plasma membrane

## Sheet: Table S3
Table S3. Syntenic analysis of NRAMP genes
	Chromosome	gene 1	Chromosome	gene 2
A. catechu vs. A. thaliana	Chr2	AC02G130220.1	Chr5	AT5G67330.1
	Chr4	AC04G097070.1	Chr2	AT2G23150.1
	Chr4	AC04G097070.1	Chr5	AT5G67330.1
A. catechu vs. O. sativa	Chr2	AC02G130220.1	Chr12	Os12t0581600-01
	Chr2	AC02G130220.1	Chr3	Os03t0208500-01
	Chr2	AC02G142350.1	Chr7	Os07t0155600-01
	Chr4	AC04G097070.1	Chr3	Os03t0208500-01
	Chr6	AC06G005840.1	Chr6	Os06t0676000-01
A. catechu vs. C. nucifera	Chr2	AC02G142350.1	Chr03	GZ03G0077500.1
	Chr2	AC02G130220.1	Chr08	GZ08G0188430.1
	Chr2	AC02G130220.1	Chr09	GZ09G0194900.1
	Chr2	AC02G130220.1	Chr15	GZ15G0285060.1
	Chr4	AC04G097070.1	Chr08	GZ08G0188430.1
	Chr4	AC04G097070.1	Chr09	GZ09G0194900.1
	Chr4	AC04G097070.1	Chr15	GZ15G0285060.1
	Chr6	AC06G005840.1	Chr01	GZ01G0002400.1
	Chr10	AC10G040900.1	Chr07	GZ07G0166110.1
	Chr12	AC12G002540.1	Chr02	GZ02G0049210.1
	Chr14	AC14G089620.1	Chr08	GZ08G0185160.1

## Sheet: Table S4
Table S4. Summary of NRAMP genes substitution rate
Seq_1	Seq_2	Ka	Ks	Ka/Ks
AcNRAMP1	AT5G67330.1	0.212754	NaN	NaN
AcNRAMP4	AT2G23150.1	0.246975	NaN	NaN
AcNRAMP4	AT5G67330.1	0.245655	NaN	NaN
AcNRAMP1	Os12t0581600-01	0.131084	1.64427	0.0797217
AcNRAMP1	Os03t0208500-01	0.1936	1.9636	0.0985942
AcNRAMP2	Os07t0155600-01	0.34533	1.97321	0.17501
AcNRAMP4	Os03t0208500-01	0.171673	1.33154	0.128929
AcNRAMP6	Os06t0676000-01	0.145199	1.61678	0.0898072
AcNRAMP2	GZ03G0077500.1	0.0515119	0.155505	0.331255
AcNRAMP1	GZ08G0188430.1	0.0437017	0.274578	0.159159
AcNRAMP1	GZ09G0194900.1	0.130404	0.928497	0.140447
AcNRAMP1	GZ15G0285060.1	0.14119	1.08255	0.130424
AcNRAMP4	GZ08G0188430.1	0.126851	0.794435	0.159675
AcNRAMP4	GZ09G0194900.1	0.0350563	0.12646	0.277213
AcNRAMP4	GZ15G0285060.1	0.0784716	0.347911	0.225551
AcNRAMP6	GZ01G0002400.1	0.0307862	0.150605	0.204416
AcNRAMP7	GZ07G0166110.1	0.0955527	0.31813	0.300358
AcNRAMP10	GZ02G0049210.1	0.126616	0.27773	0.455894
AcNRAMP11	GZ08G0185160.1	0.0928056	0.150367	0.617193

## Sheet: Table S5
Table S5. FPKM values of AcNRAMP genes in different tissues
Gene ID	Rename	underground root_1	underground root_2	underground root_3	underground root_mean	aerial root_1	aerial root_2	aerial root_3	aerial root_mean	leaf_1	leaf_2	leaf_3	leaf_mean	leaf vein_1	leaf vein_2	leaf vein_3	leaf vein_mean	pericarp_1	pericarp_2	pericarp_3	pericarp_mean	endosperm_1	endosperm_2	endosperm_3	endosperm_mean	female flower_1	female flower_2	female flower_3	female flower_mean	male flower_1	male flower_2	male flower_3	male flower_mean
AC02G130220	AcNRAMP1	7.32426	6.25039	5.03057	6.20174	22.6879	17.0444	20.707	20.1465	27.4818	26.6228	26.4612	26.8553	24.0819	26.2069	24.7223	25.0037	13.9352	15.1968	14.8996	14.6772	21.8339	23.7842	22.5035	22.7072	1.92916	1.57205	1.57864	1.69328	2.27741	2.50318	3.12384	2.63481
AC02G142350	AcNRAMP2	28.6913	26.8421	24.19	26.5745	2.25512	2.44823	2.3003	2.33455	2.24153	2.82139	2.63905	2.56732	1.85484	2.65359	1.94895	2.15246	1.62429	1.22332	1.14139	1.32966	3.34077	3.53918	2.65388	3.17794	22.0005	18.8163	21.094	20.6369	18.339	20.1821	20.7499	19.757
AC02G142390	AcNRAMP3	18.243	17.9775	18.4083	18.2096	2.97832	2.13848	2.52028	2.54569	1.89058	1.98413	1.94989	1.94154	0.671035	1.37303	1.77298	1.27235	2.00644	1.77655	2.02714	1.93671	38.5853	36.7983	34.8486	36.7441	12.9514	14.7412	11.939	13.2106	10.5794	11.0781	13.341	11.6661
AC04G097070	AcNRAMP4	19.2487	15.7695	16.4703	17.1628	50.2181	45.7519	48.8851	48.285	30.4253	27.6094	27.838	28.6242	26.4056	25.7616	27.0427	26.4033	28.9558	28.2578	29.1174	28.777	26.0744	25.0868	25.0386	25.4	21.9809	22.3585	23.1304	22.4899	15.1681	14.1893	14.0525	14.47
AC05G055540	AcNRAMP5	0.258297	0.216974	0	0.158424	1.12561	0.722763	0.540659	0.796344	0.261054	0.33957	0.184036	0.261553	0.431491	0.224096	0.44549	0.367026	0.313049	0.606155	0.237314	0.385506	0.035514	0	0.27723	0.104248	1.50384	0.404425	1.29547	1.06791	1.42862	0.616917	1.23761	1.09438
AC06G005840	AcNRAMP6	7.38668	5.86665	7.32343	6.85892	42.8027	35.4897	46.9118	41.7347	23.7376	23.0181	22.4613	23.0723	22.6651	19.9924	26.8857	23.1811	25.9098	23.6956	23.1315	24.2457	19.9492	24.3124	22.805	22.3555	1.17717	1.3349	1.79869	1.43692	0.936409	1.10214	0.949705	0.996084
AC10G040900	AcNRAMP7	0.417183	0.315855	0.301039	0.344692	29.2513	24.5576	28.8556	27.5548	36.8669	35.5146	33.1078	35.1631	32.8698	32.6027	35.1522	33.5415	19.3302	17.681	16.8977	17.9696	28.3809	27.0696	27.7733	27.7413	0	0	0	0	0	0	0	0
AC10G041130	AcNRAMP8	27.3289	23.3988	25.6745	25.4674	1.08924	1.62343	0.961246	1.22464	0.519861	0.465662	0.339536	0.441686	0.692365	0.182694	0.512786	0.462615	0.304553	0.977277	0.213226	0.498352	0.529878	0.281978	0.800755	0.537537	0	0	0	0	0.256097	0.380072	0.256712	0.297627
AC12G001640	AcNRAMP9	0.262493	0.827642	0.872743	0.654293	0	0	0	0	0.137843	0.085272	0.146287	0.123134	0.087933	0.073113	0.04714	0.0693953	0	0	0	0	0	0	0	0	0.898207	0.852161	1.4019	1.05076	0.483577	0.358089	0.560053	0.46724
AC12G002540	AcNRAMP10	0.61737	1.44845	1.23547	1.10043	0.559252	0.725285	0.405182	0.56324	0	0.103386	0.138176	0.0805207	0	0.102511	0.087245	0.063252	0	0	0	0	0	0	0	0	1.87506	1.61967	1.50692	1.66722	0	0	0.067299	0.022433
AC14G089620	AcNRAMP11	27.683	28.6591	27.5319	27.958	0.319869	0.324314	0.374857	0.33968	0.548298	0.170165	0.274869	0.331111	0.087911	0.171389	0.241374	0.166891	0.436557	0.985461	1.20442	0.875479	0.744658	0.275081	0.474642	0.498127	20.8197	22.3755	21.8684	21.6879	18.4496	20.1958	21.864	20.1698
AC14G089630	AcNRAMP12	24.8988	23.1493	24.3032	24.1171	15.2879	13.8802	14.2629	14.477	31.2707	33.3526	30.7999	31.8077	36.0943	39.1897	32.8468	36.0436	14.3406	13.0239	13.488	13.6175	24.7505	24.9656	21.9242	23.8801	20.3292	22.433	21.0254	21.2625	18.8035	16.9089	18.7332	18.1485

## Sheet: Table S6
Table S6. FPKM values of AcNRAMP genes in roots and leaves under Zn/Fe deficiency stress
Gene ID	Rename	CK_L1-1	CK_L1-2	CK_L1-3	CK_L1-mean	CK_L3-1	CK_L3-2	CK_L3-3	CK_L3-mean	CK_R-1	CK_R-2	CK_R-3	CK_R-mean	-Fe_L1-1	-Fe_L1-2	-Fe_L1-3	-Fe_L1-mean	-Fe_L3-1	-Fe_L3-2	-Fe_L3-3	-Fe_L3-mean	-Fe_R-1	-Fe_R-2	-Fe_R-3	-Fe_R-mean	-Zn_L1-1	-Zn_L1-2	-Zn_L1-3	-Zn_L1-mean	-Zn_L3-1	-Zn_L3-2	-Zn_L3-3	-Zn_L3-mean	-Zn_R-1	-Zn_R-2	-Zn_R-3	-Zn_R-mean
AC02G130220	AC02G130220	4.62841	4.17978	4.43877	4.41565	0.437493	0.123012	0.323385	0.29463	0.247733	0.384706	0.221051	0.284497	0.296952	0.172637	0.406933	0.292174	0	0.046294	0	0.0154313	0.311907	0.047966	0.257024	0.205632	0.511333	0.166989	0.297018	0.325113	0.148378	0.152414	0.137734	0.146175	0.582876	0.257171	0.448106	0.429384
AC02G142350	AC02G142350	21.1648	18.2998	20.363	19.9426	0.083607	0.061585	0.23845	0.127881	63.0156	60.3873	57.941	60.448	0.345634	0.231078	0.025611	0.200774	0.030006	0.08957	0.084356	0.0679773	77.2594	76.3432	75.182	76.2616	0.19012	0.213778	0.153078	0.185659	0.049283	0.083362	0.12349	0.0853783	48.2175	50.8851	44.9761	48.0262
AC02G142390	AC02G142390	14.5529	8.69967	11.4808	11.5778	5.16276	5.06411	5.1354	5.12076	10.8688	11.0814	10.5576	10.8359	2.61635	3.11437	3.0975	2.94274	3.83174	4.29308	4.12389	4.0829	20.5702	21.371	21.077	21.006	5.53953	6.04928	5.88404	5.82428	4.85426	5.97677	5.72605	5.51903	20.8132	20.1524	21.186	20.7172
AC04G097070	AC04G097070	45.6281	43.9553	44.3977	44.6604	26.2446	30.9224	30.1243	29.0971	24.4016	19.8126	25.2489	23.1544	22.1907	23.466	23.7152	23.124	29.1274	28.813	28.3023	28.7476	29.6183	31.2873	32.9757	31.2938	23.9077	23.6319	23.9507	23.8301	27.0897	26.1036	28.122	27.1051	22.5379	25.9984	25.5381	24.6915
AC05G055540	AC05G055540	0.450456	0.729557	0.365524	0.515179	0.023096	0	0.020687	0.0145943	2.0691	2.35436	2.17245	2.19864	0.033519	0	0.054308	0.0292757	0.058485	0.066813	0.074123	0.0664737	0.785242	0.521797	0.643873	0.650304	0	0.057564	0.12774	0.061768	0.073838	0.045928	0.076099	0.0652883	0.439657	0.519636	0.477066	0.478786
AC06G005840	AC06G005840	0.661007	0.461307	0.938366	0.686893	0.301439	1.30167	0.500468	0.701193	0.392008	0.13834	0.261693	0.264014	0.678052	0.315484	0.449926	0.481154	0.223255	0.430164	0.483604	0.379008	0.207646	0.142441	0.171648	0.173912	0.193977	0.651302	0.612387	0.485889	0.387423	0.404359	0.190552	0.327445	0.373152	0.571027	0.289987	0.411389
AC10G040900	AC10G040900	0	0	0	0	0.708015	1.18107	0.855405	0.914829	5.81059	5.74601	4.80182	5.4528	0.35035	0.418531	0.346298	0.371726	0.449226	0.339385	0.503671	0.430761	6.70711	6.48175	7.31228	6.83371	0.857946	0.994862	0.797789	0.883532	0.868393	0.755517	0.535452	0.719787	4.57202	3.03071	4.17865	3.92713
AC10G041130	AC10G041130	0.217865	0.398425	0.128063	0.248118	0.462172	0.104206	0.269913	0.278764	0.309853	0.46888	0.468271	0.415668	0.199613	0.494626	0.307167	0.333802	0.073738	0.061967	0.364496	0.166734	0.335838	0.292109	0	0.209316	0.569678	0.361777	0.439954	0.457136	0.163818	0.182509	0.263204	0.203177	0.868579	1.44279	1.17515	1.16217
AC12G001640	AC12G001640	0.228608	0.17113	0.336311	0.24535	101.587	105.425	101.73	102.914	9.1257	9.72233	9.57385	9.47396	157.124	154.526	158.554	156.735	221.92	243.729	221.557	229.069	41.0431	40.3843	41.3464	40.9246	56.0247	58.3489	58.0474	57.4736	116.44	115.744	112.654	114.946	34.5811	34.2897	35.0861	34.6523
AC12G002540	AC12G002540	0.520179	0.316981	0.474346	0.437169	15.0705	18.3471	17.3001	16.9059	14.9767	16.0075	16.9577	15.9807	12.9148	13.6429	14.6277	13.7285	17.6787	15.6695	16.9776	16.7753	20.3482	20.4091	22.01	20.9224	13.8794	16.0873	12.6472	14.2046	13.7513	12.5548	15.6272	13.9778	14.4837	14.3409	13.7841	14.2029
AC14G089620	AC14G089620	25.0911	18.279	22.6304	22.0002	20.7988	22.8757	23.0455	22.24	21.6917	21.006	21.1152	21.271	20.9291	21.2697	20.3656	20.8548	25.2959	24.4818	25.518	25.0986	27.477	28.1223	29.1689	28.256	22.7443	23.0318	20.7428	22.1729	19.7214	21.4008	22.2441	21.1221	19.2189	17.8768	18.2968	18.4642
AC14G089630	AC14G089630	24.098	11.1565	19.2101	18.1549	27.3328	28.415	26.8813	27.543	25.4238	23.7809	23.8596	24.3548	24.4282	22.7076	23.8903	23.6754	26.9763	26.6555	29.5669	27.7329	31.0995	31.9882	33.2873	32.125	26.3781	24.9768	26.1415	25.8321	25.1661	26.1957	28.7616	26.7078	24.6956	24.1777	25.6782	24.8505
